# Supplementary material for: Effect of Different Parameters of In Vitro Static Tensile Strain on Human Periodontal Ligament Cells Simulating the Tension Side of Orthodontic Tooth Movement
Source: Int J Mol Sci. 2022 Jan 28;23(3):1525. doi: 10.3390/ijms23031525 (PMC8835937; doi:10.3390/ijms23031525)
Supplement: Supplementary file 1 [file ijms-23-01525-s001.zip]

Archive with 2 entries (2 files):
- Supplement_1_RefFinder_Results_updated.pdf
- Supplement_2_MIQE_checklist_and_primer_checking_updated.pdf
